# Supplementary material for: Modeling corticotroph deficiency with pituitary organoids supports the functional role of NFKB2 in human pituitary differentiation
Source: eLife. 2024 Nov 28;12:RP90875. doi: 10.7554/eLife.90875 (PMC11604219; doi:10.7554/eLife.90875)
Supplement: Figure 5—figure supplement 1—source data 1. [file elife-90875-fig5-figsupp1-data1.zip]

Archive with 1 entries (1 files):
- Figure 5-Figure supplement 1 source data 1/Figure 5-Figure supplement 1 source data 1.pdf
